# Supplementary material for: Development and preclinical evaluation of next-generation ΔsigH-based live candidate vaccines
Source: JCI Insight. 2025 Aug 28;10(19):e195947. doi: 10.1172/jci.insight.195947 (PMC12513488; doi:10.1172/jci.insight.195947)
Supplement: Supplemental tables 1-5 [file jciinsight-10-195947-s239.xlsx]

## Sheet: ST3
Supplementary Table 4. Demographics for individual animals used in the study.
Subject	Species	Common name	Gender	Age (Years)	Weight (kg)	Group	TST Status	SIV Challenge (weeks post MKO challenge)	Necropsy (weeks post MKO challenge)
GG01	Macaca mulatta	Rhesus macaques	M	3	6.8	MKO	Negative	N/A	4
GG02	Macaca mulatta	Rhesus macaques	F	4	7.7	MKO	Negative	N/A	4
GG03	Macaca mulatta	Rhesus macaques	F	4	7.5	MKO	Negative	N/A	4
GG04	Macaca mulatta	Rhesus macaques	M	4	7.6	MKO/SIV	Negative	4	8
GG05	Macaca mulatta	Rhesus macaques	F	4	5.7	MKO/SIV	Negative	4	8
GG06	Macaca mulatta	Rhesus macaques	M	4	8.9	MKO/SIV	Negative	4	8

## Sheet: ST4
Supplementary Table 5. Flow cytometry panel for measuring antigen specific T cell responses.
S. No.	Marker	Flourochrome	Clone
1	CD45	BUV395	D058-1283
2	IL-2	BUV737	MQ1-17H12
3	CD95	BV421	DX2
4	IL-17	BV605	BL168
5	TNF-a	BV650	Mab11
6	Live/Dead	FITC
7	CD4	PerCP-Cy5.5	L200
8	Granzyme B	PE	GB11
9	CD28	PE-Cy7	CD28.2
10	CD8	APC	RPA-T8
11	CD3	AL700	SP34-2
12	IFN-g	APC-CY7	B27

## Sheet: ST5
Supplementary Table 6. List of antibodies.
Antibody	Supplier	Clone	Cat Number	Validation Statement: Reactivity	Dilution
CD45 (BUV395)	BD Bioscience	D058-1283	564099	Rhesus, Cynomolgus, Baboon (QC Testing)	As recommended by Manufacturer
IL-2 (BUV737)	BD Bioscience	MQ1-17H12	612836	Human (QC Testing) Rhesus, Cynomolgus, Baboon (Tested in Development)	As recommended by Manufacturer
CD95 (BV 421)	BD Bioscience	DX2	562616	Human (QC Testing) Rhesus, Cynomolgus, Baboon (Tested in Development)	As recommended by Manufacturer
IL-17 (BV605)	Biolegend	BL168	512326	Human, Rhesus (Validated in lab, Reported)	As recommended by Manufacturer
TNF-alpha (BV650)	Biolegend	MAb11	502938	Human, Cat (Feline)11 Cross-Reactivity: Chimpanzee, Baboon, Cynomolgus, Rhesus, Pigtailed Macaque, Sooty Mangabey, Swine (Pig, Porcine)	As recommended by Manufacturer
CD4 (PCP-Cy5.5)	BD Bioscience	L200	552838	Rhesus, Cynomolgus, Baboon (QC Testing) Human (Tested in Development)	As recommended by Manufacturer
GrB (PE)	BD Bioscience	GB11	561142	Human (QC Testing), Rhesus (NHP Reagent Resource)	As recommended by Manufacturer
CD28 (PE-Cy7)	BD Bioscience	CD28.2	560684	Human (QC Testing), Rhesus (NHP Reagent Resource)	As recommended by Manufacturer
CD8 (APC)	Biolegend	RPA-T8	301049	Chimpanzee, Baboon, Cynomolgus, Rhesus, Pigtailed Macaque, Sooty Mangabey	As recommended by Manufacturer
CD3 (AL700)	BD Bioscience	SP34-2	557917	Rhesus, Cynomolgus, Baboon (QC Testing) Human (Tested in Development)	As recommended by Manufacturer
IFN-G (APC-Cy7)	Biolegend	B27	506524	Chimpanzee, Baboon, Cynomolgus, Rhesus, Pigtailed Macaque, African Green, Sooty Mangabey	As recommended by Manufacturer
CD68	Roche	KP-1	790-2931	Mouse, monoclonal	As recommended by Manufacturer
CD20	Roche	L26	760-2531	Mouse, monoclonal	As recommended by Manufacturer
CD3	Roche	2GV6	790-4341	Rabbit, monoclonal	As recommended by Manufacturer

## Sheet: ST2
Supplementary Table 3. Sequences of oligonucleotides.
Gene	Primer name	Forward Primer 5'-> 3'	Reverse Primer 5'-> 3'
metA	Upstream Stu I-Xba I	GGGAGGCCTATCGCCACGCCATACCTGA	GGGTCTAGACGTCTGGGTGGGTACATCGG
	Downstream Hind III-Spe I	GGGAAGCTTGCTGATCGTGAAGGCGCGTG	GGGACTAGTGGCGGGCCTGATTTACACCG
	HR	CGACCTGGAGCTTGGCTTTG	GCTCGTAGGCGCCGACCGCGG
leuD	Upstream Stu I-Xba I	GGGAGGCCTTCTGCAACATGAGCATCGAAG	GGGTCTAGAAATACCAGAGTGGGTGTGA
	Downstream Hind III-Spe I	GGGAAGCTTTGGAAACCGCGCACTCTACC	GGGACTAGTGGTCGCCGCCTTACGCACCG
	HR	GCGACGTCCAACCGCAACTTCG	CTGATTTCCAAGAGCCACGCGC
sapM	Upstream Stu I-Xba I	GGGAGGCCTACCTCGTTAAGCCCTTCGTC	GGGTCTAGAGGGCCGGCTGAGAGCCTGGA
	Downstream Hind III-Spe I	GGGAAGCTT CCGCCAATAACCGATATTTGG	GGGACTAGTGTGTCCTGCGTGGCCTCCAC
	HR	CAGCGCTGCCCGGAAGCCGG	GGTGTCGGTGCGCACGAACGC
fbpA	Upstream Stu I-Xba I	GGGAGGCCTCGTCGGGCAACTACAACCAG	GGGTCTAGACTCAACGCATCCATGCATG
	Downstream Hind III-Spe I	GGGAAGCTTAACACCGGGCCCGCGCCCC	GGGACTAGTTCCGTTGGTGTCCACACCGC
	HR	CGGCGGTGCGCTTGATGCGGGTG	GCCCGCGGCGGGAGCTAGGGAC
hadC	Upstream Stu I-Xba I	GGGAGGCCTGGACGGCGCCGCCGAACTCG	GGGTCTAGACATCCCGCGGATATCGGTCT
	Downstream Hind III-Spe I	GGGAAGCTTGAATCCGGGCAGGTCATCAG	GGGACTAGTATTACCTTCCGCATCTCGGC
	HR	CCTGAGAGCAAGTCGGTGACC	AAACCCCGAGGTCCGAGTG
MT3785	Upstream Stu I-Xba I	GGGAGGCCTGGGCTGGCGAACACCCTCGC	GGGTCTAGAGCGGATCAAGGTGGGCAAGA
	Downstream Hind III-Spe I	GGGAAGCTTCGCTCACAGCCGACAGTGTC	GGGACTAGTCCGGCCGATGCCCTCGATAC
	HR	CCCTCCCAATCGGCCTCGTG	CGTCCGCCTCGATCAACCGG
mce4E	Upstream Stu I-Xba I	GGGAGGCCTCTGGGGGATTCGCGCGGCGA	GGGTCTAGATATGATGGCGCGCAACCAGA
	Downstream Hind III-Spe I	GGGAAGCTTATTCCACCCGGTACGGCGTC	GGGACTAGTTGGCCTCGTCGATCGCATCC
mce4F	Upstream Stu I-Xba I	GGGAGGCCTCGGCTCGAGAATCACCGAGG	GGGTCTAGACAACTGGATCTTGGCGAGTC
	Downstream Hind III-Spe I	GGGAAGCTTGATCTCATGCGCGATCCGAG	GGGACTAGTTGGCGACCATCAGCGCGTA
mce4E-4F	HR	GCCGGCGCCGGGGGCAGGAC	GCGGGGCGGGACGCCTTACG
sigH	Upstream Stu I-Xba I	GGGAGGCCTGTAGGCCGCGTCGGCGTATA	GGGTCTAGACCAGCCACGTGGCTGCAGG
	Downstream Hind III-Spe I	GGGAAGCTTGAGCAGGCGCACGAGGGGGTGT	GGGACTAGTCTCGGCACTTGGTCCCGATC
secA2	HR	GACCCAAGCGTGGCTTATCC	CTGCCCGAAATTTCGCAGTGG
mce1A	HR	CGAACGGCACCTACGAGCAT	CACCACCGAGACGATGCCGAG

## Sheet: ST1
	Table S1. ΔsigH based M. tuberculosis deletion strains
	Strain	Background	Genotype	Susceptibility to Anti-TB drugs*
	DKO1	CDC1551	ΔsigH::aprar ΔsecA2::unmarked	+++
	DKO2	CDC1551	ΔsigH::aprar Δmce1A::unmarked	+++
	DKO3	CDC1551	ΔsigH::aprar ΔhadC::hygr	+++
	DKO4	CDC1551	ΔsigH::aprar Δ3785::hygr	+++
	DKO5	CDC1551	ΔsigH::aprar ΔleuD::hygr	Not done
	DKO6	CDC1551	ΔsigH::aprar ΔmetA::hygr	Not done
	TKO1	CDC1551	ΔsigH::aprar ΔfbpA::kanr ΔsapM::hygr	+++
	TKO2	CDC1551	ΔsigH::aprar Δmce4E-mce4F::hygr	+++
