# Supplementary material for: Development and preclinical evaluation of next-generation ΔsigH-based live candidate vaccines
Source: JCI Insight. 2025 Aug 28;10(19):e195947. doi: 10.1172/jci.insight.195947 (PMC12513488; doi:10.1172/jci.insight.195947)
Supplement: Supporting data values [file jciinsight-10-195947-s240.xlsx]

## Sheet: Figure 2
Figure 2A
		Optical Density at 600 nm
		Wild type			ΔsigHΔmetA			ΔsigHΔhadC			ΔsigHΔmce1A			ΔsigHΔMT3785			ΔsigHΔmce4EΔmce4F			ΔsigHΔsecA2			ΔsigHΔfbpAΔsapM			ΔsigHΔleuD
Days post incoulation	0	0.06	0.03	0.03	0.03			0.03	0.03		0.06			0.06			0.06			0.06			0.06			0.03
	2	0.109	0.173		0.127			0.086			0.109			0.121			0.21			0.18			0.182
	3	0.307	0.41	0.243	0.266			0.143	0.112		0.278			0.23			0.384			0.31			0.323			0.239
	4	0.602	0.771	0.527	0.551			0.231	0.181		0.539			0.444			0.516			0.503			0.483			0.376
	5	1.106	1.386	1.194	1.056			0.348	0.28		1.066			0.662			0.774			0.752			0.59			0.762
	6	1.932	2.176		1.628			0.632			1.912			1.228			1.252			1.196			1.268
	7			2.528																						1.276
	8	3.745	3.785	3.596	3.005			1.335	0.984		3.745			2.435			2.33			2.305			2.205			2.056
	10			5.815					1.9																	3.82
	11	5.3	5.54		4.255			2.985			5.425			4.465			4.255			4.465			4.285
	12			4.63					3.01																	4.06
	13	5.8	5.73		4.92			4.29			5.81			4.93			4.83			4.82			4.58

## Sheet: Figure 3
Figure 3B	CRP (µg/ml)
Weeks post Mtb/KOs challenge	Mtb WT						MtbΔsigH						Mtb KOs
1	7	6	2.5	2.5	2.5	2.5	0.5	0.5	0.5	0.5	7.3	0.5	1	1	1	4	2	1
2	6	6	2.5	6	6	5							1	2	1	4	3	1
3	7	5	6	8	6	7	0.5	0.5	0.5	0.5	0.5	0.5	1	2	1	4	2	1
4	10	8	7	10	11	16	0.5	0.5	8.27	0.5	0.5	0.5	1	2	1	4	3	1
Figure 3C	CRP (µg/ml)
Weeks post SIV challenge	Mtb/SIV						ΔsigH/SIV						Mtb KOs/SIV
1	0.5	0.5	0.5	0.5	0.5	0.5	0.5	0.5		0.5	0.5	0.5	0.5	2	0.5
2	0.5	0.5	0.5	0.5	0.5		0.5	0.5		0.5	0.5	0.5	0.5	0.5	3
3	1.02	0.5	0.5	2.78	0.5	8	0.5	0.5		0.5	0.5	0.5	0.5	2	3
4	0.5	0.5	5.7	14.47	0.5	15.71	0.5	0.5		0.5	0.5	0.5	0.5	0.5	2
Figure 3D
	Mtb/SIV	Mtb KOs/SIV
SIV Copies/ml (Plasma)	11300	1280000
	450970	2020000
	5470000	190000
Figure 3E
	Mtb/SIV	Mtb KOs/SIV
SIV Copies/ml (BAL)	644000	41500
	28600	319000
	644000	28800
Figure 3F
	4 weeks post-Mtb KOs challenge
CD8+ T cells (%)	54.4	51.1	54.4
CD4+ T cells (%)	33	39.9	33
Figure 3G
	4 weeks post-SIV challenge
CD8+ T cells	95.3	85.5	84.1
CD4+ T cells	0.47	0.34	3.32

## Sheet: Figure 4
Figure 4A								Figure 4H
	Weeks post Mtb KOs challenge								Mtb/SIV	MtbΔsigH/SIV	Δmce4EΔmce4FΔsigH/SIV
BAL bacterial counts (Longitudinal)	1	3	4	5	8			Log10 CFU	4.68051	2.09691	2.62724
Log10 CFU	1.77815	1.81291	1.30103	0	0				4.82466	3.51415	0
	1.30103	2.16137	0	0.69897	2.69897				4.91669	2.64395	0
	1	1.17609	0	0	0				4.9347	0
	2.20412	1.60206							4.73017	0
	1	1.95424							4.25726
	1	1.30103							4.92491
									3.99204
									3.86858
Figure 4B
BAL bacterial counts (Endpoint)	Mtb/SIV	MtbΔsigH/SIV	Mtb KOs/SIV					Figure 4I
Log10 CFU (BAL)	2.52244	3.15229	0						Mtb/SIV	MtbΔsigH/SIV	ΔMT3785ΔsigH/SIV
	4.83753	0						Log10 CFU	4.68051	2.09691	0
	4.74819	1.74036	2.69897						4.82466	3.51415	0
	4.07918	3.37658							4.91669	2.64395	0
	3.52284	0	0						4.9347	0
	5.36047	0							4.73017	0
	4.71181								4.25726
	4.89763								4.92491
	4.48								3.99204
	2.62839								3.86858
Figure 4C								Figure 4J
	Mtb/SIV	MtbΔsigH/SIV	Mtb KOs/SIV						Mtb/SIV	MtbΔsigH/SIV	ΔfbpAΔsapMΔsigH/SIV
Log10 CFU (Lungs)	4.68051	2.09691	3.80231					Log10 CFU	4.68051	2.09691	0
	4.82466	3.51415	4.8249						4.82466	3.51415	0
	4.91669	2.64395	2.64464						4.91669	2.64395	0
	4.9347	0							4.9347	0
	4.73017	0							4.73017	0
	4.25726								4.25726
	4.92491								4.92491
	3.99204								3.99204
	3.86858								3.86858
Figure 4D								Figure 4K
	Mtb/SIV	Mtb KOs/SIV							Mtb/SIV	MtbΔsigH/SIV	ΔmetAΔsigH/SIV
Log10 CFU (Lung granulomas)	3.03882	2.51851						Log10 CFU	4.68051	2.09691	0
	2.43696	3.70329							4.82466	3.51415	0
	2.80232	2.60206							4.91669	2.64395	0
	2.7884	2.95904							4.9347	0
	2.67988	4.14613							4.73017	0
	2.95472								4.25726
	3.74481								4.92491
	4.33186								3.99204
	5.11562								3.86858
	2.96438
	4.35859
	5.61439							Figure 4L
	5.80298								Mtb/SIV	MtbΔsigH/SIV	ΔhadCΔsigH/SIV
	5.58393							Log10 CFU	4.68051	2.09691	0
	4.99733								4.82466	3.51415	0
	4.81292								4.91669	2.64395	0
	5.93212								4.9347	0
	0								4.73017	0
	3.38109								4.25726
	0								4.92491
	4.06892								3.99204
	4.7379								3.86858
	4.20359
	2.25768
	2.22011							Figure 4M
	2.67761								Mtb/SIV	MtbΔsigH/SIV	ΔleuDΔsigH/SIV
	2.24551							Log10 CFU	4.68051	2.09691	0
	0.778151								4.82466	3.51415	0
	1.85126								4.91669	2.64395	0
									4.9347	0
									4.73017	0
Figure 4E									4.25726
	Mtb/SIV	MtbΔsigH/SIV	Mtb KOs/SIV						4.92491
Log10 CFU (BrLN)	4.9	3.89209	3.31612						3.99204
	4.86747	0	2.77728						3.86858
	5.12027	0	4.02891
	6.43542
	4.07918
	4.52287
	7.01773
	5.59751
	4.469
	5.48771
Figure 4F
	Mtb/SIV	MtbΔsigH/SIV	Δmce1AΔsigH/SIV
Log10 CFU	4.68051	2.09691	3.70548
	4.82466	3.51415	4.82491
	4.91669	2.64395	2.64563
	4.9347	0
	4.73017	0
	4.25726
	4.92491
	3.99204
	3.86858
Figure 4G
	Mtb/SIV	MtbΔsigH/SIV	ΔsecA2ΔsigH/SIV
Log10 CFU	4.68051	2.09691	2.15216
	4.82466	3.51415	0
	4.91669	2.64395	0
	4.9347	0
	4.73017	0
	4.25726
	4.92491
	3.99204
	3.86858

## Sheet: Figure 5
Figure 5G
	Mtb/SIV	Mtb KOs/SIV
% Lung pathology	41.0541	2.65927
	41.5	2.96512
	22	0.675034
	31.3
	21.1

## Sheet: Figure 6
Figure 6A
BAL - 4 weeks post Mtb KOs challenge	Unstimulated			Mtb Whole Cell Lysate			Mtb Cell Wall Fraction
CD4 IFNG+ TNFA+ (%)	0.14	0.11	0.33	31.3	32.7	13.2	34.9	30.8	19.1
Figure 6B
BAL - 4 weeks post Mtb KOs challenge	Unstimulated			Mtb Whole Cell Lysate			Mtb Cell Wall Fraction
CD4 IFNG+ TNFA+ IL2+ (%)	0.02	0	0.1	16.36	22.149	7.065	20.9053	22.38	12.59
Figure 6C
BAL - 4 weeks post Mtb KOs challenge	Unstimulated			Mtb Whole Cell Lysate			Mtb Cell Wall Fraction
CD8 IFNG+ TNFA+ (%)	0.047	0.098	0.75	3.26	2.92	1.55	8.41	9.61	4.45
Figure 6D
BAL - 4 weeks post Mtb KOs challenge	Unstimulated			Mtb Whole Cell Lysate			Mtb Cell Wall Fraction
CD8 IFNG+ TNFA+ IL2+ (%)	0	0	0.08	0.98	1.23	0.72	1.77483	3.792	2.05
Figure 6E
BAL - 8 weeks post Mtb KOs challenge	Unstimulated			Mtb Whole Cell Lysate			Mtb Cell Wall Fraction
CD8 IFNG+ TNFA+ (%)	0.27	1.8	0.2	18.6	19.7	7.71	8.74	16	4.53
Figure 6F
BAL - 8 weeks post Mtb KOs challenge	Unstimulated			Mtb Whole Cell Lysate			Mtb Cell Wall Fraction
CD8 IFNG+ TNFA+ IL2+ (%)	0.04	0.27	0.02	7.219	8.19788	3.68534	2.88	6.79851	2.49711
Figure 6G
BAL- 3-4 weeks post-challenge	Naive	Mtb	MKO
CD4 IFNG+ (%)	0.12	3.25	31
	0.04	4.16	35
	0.12	3.28	19
	0.1	4.02
	0.04	8.09
	0.079	12.9
	0.075
Figure 6H
BAL- 3-4 weeks post-challenge	Naive	Mtb	MKO
CD4 TNFA+ (%)	0.3	4.3	33.9
	0.32	7.82	37.8
	0.2	6.32	23
	0.34	6.98
	0.11	7.17
	0.17	8.66
	0.16
Figure 6I
BAL- 3-4 weeks post-challenge	Naive	Mtb	MKO
CD4 IL17+ (%)	0.1	3.27	4.6
	0.19	1.22	4.8
	0.14	1.25	4.8
	0.28	1.84
	0.1	2.21
	0.13	5.04
	0.24
Figure 6J
BAL- 3-4 weeks post-challenge	Naive	Mtb	MKO
CD8 IFNG+ (%)	0.24	6.46	10.2
	0.52	12	8.9
	0.3	8.38	4.6
	0.43	5.06
	0.41	6.38
	0.35	2.97
	0.2
Figure 6K
BAL- 3-4 weeks post-challenge	Naive	Mtb	MKO
CD8 TNFA+ (%)	0.45	17.4	15.3
	0.56	15.6	14.2
	0.72	20.7	7.44
	0.41	15.2
	0.29	10.5
	0.42	8.17
	0.29
Figure 6L
BAL- 3-4 weeks post-challenge	Naive	Mtb	MKO
CD8 IL17+ (%)	0.34	10.9	3.17
	0.34	2.21	2.35
	0.76	3.2	2.02
	1.42	7.16
	0.43	3.79
	0.21	2.53
	0.76

## Sheet: Figure S1
Figure S1A
	Δ Temperature (°F; Relative to baseline)
Weeks post SIV challenge	Mtb/SIV						MtbΔsigH/SIV						Mtb KOs/SIV
1	2.2	0.8	0.8		1.4		-1.4	-1.2		2			0	0	-1
2	-0.6	-0.6	-0.6	-1	0		-1.4	-1.8	-1.4	1.4			-2	-2	-2
3		-2.5		0.2	1.8		-1.4	-1.8	-1.4	1.4			0	0	0
4	1	-0.6	2.1	1.9	0.7		-0.2	-1.2	0	1.8			-1	-1	-2
Figure S1B
	Mtb WT	MtbΔsigH	Mtb KOs
% Weight change	2.22	-0.4329	-0.909091
	1.47	0	3.75
	-2.5	0	3.57143
	-3.85	1.19048	0.813008
	4.17	-6.09756
	0	-2.5
	1.38
	0
Figure S1C
	Mtb/SIV	MtbΔsigH/SIV	Mtb KOs/SIV
% Weight change	2.44	6.66667	0
	5.45	2.75229	7.20779
	1.79	11.1111	2.96296
	8.77	7.31707
		2.17391
		0

## Sheet: Figure S2
Figure S2A
	Mtb WT	Mtb KOs
Endpoint A/G ratio	1.3	1.7
	1.3	1.9
	1.6	1.8
	1.4	1.5
	1.2	1.5
	1.2	1.4
Figure S2B
	Mtb/SIV	Multiple KOs/SIV
Endpoint N/L ratio	4.44444	0.41
	3.14286	1.17
	9.71429	0.67
	3.80769
	3.13636

## Sheet: Figure S3
Figure S3A
	Mtb/SIV	MtbΔsigH/SIV	Mtb KOs/SIV
Log10 CFU (Spleen)	2.64783	0	0
	4.75722	0	0
	4.80449	0	0
	3.62055	0
	5.12396	0
	2.89209
	3.52284
	5.97197
	5.77815
	1.47712
	4.90309
Figure S3B
	Mtb/SIV	MtbΔsigH/SIV	Mtb KOs/SIV
Log10 CFU (Liver)	2.35747	0	0
	3.53714	0	0
	4.22741	3.05192	0
	2.43975	0
	5.04917	0
	2.63849
	1.99564
	4.92082
	3.89086
	0.946124
	3.06695
Figure S3C
	Mtb/SIV	MtbΔsigH/SIV	Mtb KOs/SIV
Log10 CFU (Kidney)	2.35747	0	0
	2.26486	0	0
	3.0111	0	0
	1.59841	0
	3.21499	0
	1.07918
	4.55506
	3.65079
	1.06695
	1.89087
Figure S3D
	Week 4	Week 8		Week 4	Week 8
Log10 CFU (AxLN)	0	1.5376	Log10 CFU (MsLN)	0	0
	0	0		0	0
	1.37675	0		0	0

## Sheet: Figure S7
Figure S7A
BAL - 4 weeks post Mtb KOs challenge	Unstimulated			Mtb Whole Cell Lysate			Mtb Cell Wall Fraction
CD4 IFNG+ (%)	0.17	0.2	0.37	33.1	31.5	13.4	31.4	35.2	19.6
Figure S7B
BAL - 4 weeks post Mtb KOs challenge	Unstimulated			Mtb Whole Cell Lysate			Mtb Cell Wall Fraction
CD4 TNFA+ (%)	0.9	1.03	1.66	36.9	35.5	18.2	33.9	37.8	23.1
Figure S7C
BAL - 4 weeks post Mtb KOs challenge	Unstimulated			Mtb Whole Cell Lysate			Mtb Cell Wall Fraction
CD4 IL2+ (%)	0.051	0.085	0.16	23.3	21.4	7.65	23.4	25.7	13.3
Figure S7D
BAL - 4 weeks post Mtb KOs challenge	Unstimulated			Mtb Whole Cell Lysate			Mtb Cell Wall Fraction
CD4 IL17+ (%)	0.14	0.1	0.1	5.52	4	2.86	4.62	4.88	4.83
Figure S7E
BAL - 4 weeks post Mtb KOs challenge	Unstimulated			Mtb Whole Cell Lysate			Mtb Cell Wall Fraction
CD4 GZB+ (%)	5.32	6.66	2.53	7.38	7.11	4.64	8.15	9.01	7.98
Figure S7F
BAL - 4 weeks post Mtb KOs challenge	Unstimulated			Mtb Whole Cell Lysate			Mtb Cell Wall Fraction
CD8 IFNG+ (%)	0.23	0.14	0.9	3.32	3.64	1.75	10.2	8.95	4.62
Figure S7G
BAL - 4 weeks post Mtb KOs challenge	Unstimulated			Mtb Whole Cell Lysate			Mtb Cell Wall Fraction
CD8 TNFA+ (%)	1	0.95	2.35	5.52	6.1	4.13	15.3	14.2	7.44
Figure S7H
BAL - 4 weeks post Mtb KOs challenge	Unstimulated			Mtb Whole Cell Lysate			Mtb Cell Wall Fraction
CD8 IL2+ (%)	0.063	0.047	0.32	1.6	1.84	0.92	4	3.26	2.23
Figure S7I
BAL - 4 weeks post Mtb KOs challenge	Unstimulated			Mtb Whole Cell Lysate			Mtb Cell Wall Fraction
CD8 IL17+ (%)	0.19	0.19	0.078	1.37	1.51	0.78	3.17	2.35	2.02
Figure S7J
BAL - 4 weeks post Mtb KOs challenge	Unstimulated			Mtb Whole Cell Lysate			Mtb Cell Wall Fraction
CD8 GZB+ (%)	18.3	13	7.01	24.9	20.4	7.72	23.8	21.3	11.6
Figure S7K
BAL - 8 weeks post Mtb KOs challenge	Unstimulated			Mtb Whole Cell Lysate			Mtb Cell Wall Fraction
CD8 IFNG+ (%)	1.24	0.9	1.71	8.34	23	18.9	10.4	13.8	5.63
Figure S7L
BAL - 8 weeks post Mtb KOs challenge	Unstimulated			Mtb Whole Cell Lysate			Mtb Cell Wall Fraction
CD8 TNFA+ (%)	1.4	1.93	0.98	25.1	19.6	10.3	12.2	14.8	6.01
Figure S7M
BAL - 8 weeks post Mtb KOs challenge	Unstimulated			Mtb Whole Cell Lysate			Mtb Cell Wall Fraction
CD8 IL2+ (%)	1.97	1.48	2.17	6.17	9.86	6.38	2.75	7.69	4.66
Figure S7N
BAL - 8 weeks post Mtb KOs challenge	Unstimulated			Mtb Whole Cell Lysate			Mtb Cell Wall Fraction
CD8 IL17+ (%)	0.028	0.15	0.33	2.38	1.68	1.62	0.54	1.26	0.81
Figure S7O
BAL - 8 weeks post Mtb KOs challenge	Unstimulated			Mtb Whole Cell Lysate			Mtb Cell Wall Fraction
CD8 GZB+ (%)	46.1	47	44	58.3	53.3	50.2	56.5	57.9	47.7

## Sheet: Figure S8
Figure S8A
Lungs - 4 weeks post Mtb KOs challenge	Unstimulated			Mtb Whole Cell Lysate			Mtb Cell Wall Fraction
CD4 IFNG+ (%)	0.17	0.18	0.18	1.11		1.08	0.51	1.62	2.38
Figure S8B
Lungs - 4 weeks post Mtb KOs challenge	Unstimulated			Mtb Whole Cell Lysate			Mtb Cell Wall Fraction
CD4 TNFA+ (%)	0.98	0.57	1.2	1.72		1.92	1.1	2.38	3.64
Figure S8C
Lungs - 4 weeks post Mtb KOs challenge	Unstimulated			Mtb Whole Cell Lysate			Mtb Cell Wall Fraction
CD4 IL2+ (%)	0.07	0.065	0.14	0.51		0.46	0.23	0.92	1.34
Figure S8D
Lungs - 4 weeks post Mtb KOs challenge	Unstimulated			Mtb Whole Cell Lysate			Mtb Cell Wall Fraction
CD4 IL17+ (%)	0.15	0.1	0.092	0.27		0.22	0.13	0.29	0.51
Figure S8E
Lungs - 4 weeks post Mtb KOs challenge	Unstimulated			Mtb Whole Cell Lysate			Mtb Cell Wall Fraction
CD8 IFNG+ (%)	0.22	0.21	0.32	0.95	1.14		1.94	1.17	1.78
Figure S8F
Lungs - 4 weeks post Mtb KOs challenge	Unstimulated			Mtb Whole Cell Lysate			Mtb Cell Wall Fraction
CD8 TNFA+ (%)	1.63	0.88	1.47	4.63	5.02		2.67	4.05	6.23
Figure S8G
Lungs - 4 weeks post Mtb KOs challenge	Unstimulated			Mtb Whole Cell Lysate			Mtb Cell Wall Fraction
CD8 IL2+ (%)	0.26	0.13	0.17	0.87	0.93		1.26	0.89	1.23
Figure S8H
Lungs - 4 weeks post Mtb KOs challenge	Unstimulated			Mtb Whole Cell Lysate			Mtb Cell Wall Fraction
CD8 IL17+ (%)	0.22	0.16	0.15	0.92	0.52		0.55	0.7	0.86
Figure S8I
Lungs - 8 weeks post Mtb KOs challenge	Unstimulated			Mtb Whole Cell Lysate			Mtb Cell Wall Fraction
CD4 IFNG+ (%)	2.82	4.18	3.38	5.2	11.5	5.2	3.51	8.95	6.32
Figure S8J
Lungs - 8 weeks post Mtb KOs challenge	Unstimulated			Mtb Whole Cell Lysate			Mtb Cell Wall Fraction
CD4 TNFA+ (%)	4.8	6.71	3.82	9.06	14.7	7.12	5.89	13	9
Figure S8K
Lungs - 8 weeks post Mtb KOs challenge	Unstimulated			Mtb Whole Cell Lysate			Mtb Cell Wall Fraction
CD4 IL2+ (%)	1.39	0.72	0.74	1.6	3.41	0.96	1.41	3.56	0.95
Figure S8L
Lungs - 8 weeks post Mtb KOs challenge	Unstimulated			Mtb Whole Cell Lysate			Mtb Cell Wall Fraction
CD4 IL17+ (%)	0.93	2.02	4.41	3.42	3.27	4.79	1.78	3.09	6.32
Figure S8M
Lungs - 8 weeks post Mtb KOs challenge	Unstimulated			Mtb Whole Cell Lysate			Mtb Cell Wall Fraction
CD8 IFNG+ (%)	1.64	1.23	2.34	4.75	9.46	2.76	2.66	8.05	4.59
Figure S8N
Lungs - 8 weeks post Mtb KOs challenge	Unstimulated			Mtb Whole Cell Lysate			Mtb Cell Wall Fraction
CD8 TNFA+ (%)	4.24	2.55	3.15	8.59	12.2	3.77	6.39	11.3	5.72
Figure S8O
Lungs - 8 weeks post Mtb KOs challenge	Unstimulated			Mtb Whole Cell Lysate			Mtb Cell Wall Fraction
CD8 IL2+ (%)	1.44	1.18	0.5	2.52	5.63	0.6	1.47	4.52	0.83
Figure S8P
Lungs - 8 weeks post Mtb KOs challenge	Unstimulated			Mtb Whole Cell Lysate			Mtb Cell Wall Fraction
CD8 IL17+ (%)	0.59	0.47	1.26	1.87	2.51	2.51	1.3	1.77	1.58
